# Supplementary material for: Inhibition of the PI3K/mTOR Pathway in Breast Cancer to Enhance Response to Immune Checkpoint Inhibitors in Breast Cancer
Source: Int J Mol Sci. 2021 May 14;22(10):5207. doi: 10.3390/ijms22105207 (PMC8156389; doi:10.3390/ijms22105207)
Supplement: Supplementary file 1 [file ijms-22-05207-s001.zip]

Archive with 1 entries (1 files):
- ijms-1209432-supplementary.pdf
